# Supplementary material for: Dance Communication Affects Consistency, but Not Breadth, of Resource Use in Pollen-Foraging Honey Bees
Source: PLoS One. 2014 Oct 1;9(10):e107527. doi: 10.1371/journal.pone.0107527 (PMC4182680; doi:10.1371/journal.pone.0107527)
Supplement: Data S1 — Flower species observed in floral surveys for each of the five experiments. For each experiment, a list of all flower species observed in bloom during the floral survey is recorded, including the common name, the species name, and the family. (XLSX) [file pone.0107527.s001.xlsx]

## Sheet: All Experiments
Experiment 1 (SASI, April 21–May 2, 2010)
Common Name	Latin Name	Family
Bahia	Bahia absinthifolia	Asteraceae
Pincushion	Chaenactis spp.	Asteraceae
Brittlebush	Encelia farinosa	Asteraceae
Mojave Desert Star	Monoptilon bellioides	Asteraceae
Whitestem Paperflower	Psilostrophe cooperi	Asteraceae
Desert Chicory	Rafinesquia neomexicana	Asteraceae
Trixis	Trixis californica	Asteraceae
Desert Zinnia	Zinnia acerosa	Asteraceae
Cryptantha	Cryptantha spp.	Boraginaceae
Staghorn Cholla	Cylindropuntia versicolor	Cactaceae
Prickly Pear	Opuntia engelmannii (and santa-rita)	Cactaceae
Whitethorn Acacia	Acacia constricta	Fabaceae
Velvet Mesquite	Prosopis velutina	Fabaceae
Ocotillo	Fouquieria splendens	Fouquieriaceae
Phacelia	Phacelia spp.	Hydrophyllaceae
White Ratany	Krameria grayi	Krameriaceae
Janusia	Janusia gracilis	Malpighiaceae
Milkwort	Polygala macradenia (or obscura)	Polygalaceae
Flatcrown Buckwheat	Eriogonum deflexum	Polygonaceae
Creosote Bush	Larrea tridentata	Zygophyllaceae
Experiment 2 (SASI, May 20–June 1, 2010)
Common Name	Latin Name	Family
Whitestem Paperflower	Psilostrophe cooperi	Asteraceae
Saguaro	Carnegiea gigantea	Cactaceae
Pencil Cholla	Cylindropuntia arbuscula	Cactaceae
Prickly Pear	Opuntia engelmannii (and santa-rita)	Cactaceae
Whitethorn Acacia	Acacia constricta	Fabaceae
Desert Ironwood	Olneya tesota	Fabaceae
Foothills Palo Verde	Parkinsonia microphylla	Fabaceae
Velvet Mesquite	Prosopis velutina	Fabaceae
Phacelia	Phacelia spp.	Hydrophyllaceae
Flatcrown Buckwheat	Eriogonum deflexum	Polygonaceae
Experiment 3 (AWRR, June 18–30, 2010)
Common Name	Latin Name	Family
Spreading Snakeherb	Dyschoriste decumbens	Acanthaceae
Chocolate Flower	Berlandiera lyrata	Asteraceae
False Boneset	Brickellia eupatorioides	Asteraceae
Rose Heath	Chaetopappa ericoides	Asteraceae
Arizona Thistle	Cirsium arizonicum	Asteraceae
Fleabane	Erigeron spp.	Asteraceae
Yellow Spiny Daisy	Machaeranthera gracilis	Asteraceae
Chinchweed	Pectis longipes	Asteraceae
Wirelettuce	Stephanomeria pauciflora	Asteraceae
Hopi Tea Greenthread	Thelesperma megapotamicum	Asteraceae
Plains Zinnia	Zinnia grandiflora	Asteraceae
Staghorn Cholla	Cylindropuntia versicolor	Cactaceae
Hoary Bindweed	Convolvulus equitans	Convolvulaceae
Arizona Blue Eyes	Evolvulus arizonicus	Convolvulaceae
Shaggy Dwarf Morning Glory	Evolvulus nuttallianus	Convolvulaceae
Melon Loco	Apodanthera undulata	Cucurbitaceae
Copperleaf	Acalypha phleoides	Euphorbiaceae
Sun Spurge	Euphorbia radians	Euphorbiaceae
Nettlespurge	Jatropha macrorhiza	Euphorbiaceae
Cooley's Bundleflower	Desmanthus cooleyi	Fabaceae
Pine Deervetch	Lotus oroboides	Fabaceae
Catclaw Mimosa	Mimosa biuncifera	Fabaceae
Velvetpod Mimosa	Mimosa dysocarpa	Fabaceae
Scurfpea	Psoralidium tenuiflorum	Fabaceae
Twinleaf Senna	Senna bauhinioides	Fabaceae
Plains Flax	Linum puberulum	Linaceae
Desert Blazing Star	Mentzelia pumila	Loasaceae
Globe Mallow	Sphaeralcea ambigua	Malvaceae
Red Spiderling	Boerhavia coccinea	Nyctaginaceae
Four O'Clock	Mirabilis coccinea	Nyctaginaceae
Scarlet Gaura	Gaura coccinea	Onagraceae
Prickly Poppy	Argemone pleiacantha	Papaveraceae
Abert's Buckwheat	Eriogonum abertianum	Polygonaceae
Yewleaf Willow	Salix taxifolia	Salicaceae
Cochise Beardtongue	Penstemon dasyphyllus	Scrophulariaceae
Silverleaf Nightshade	Solanum elaeagnifolium	Solanaceae
Mock Vervain	Glandularia bipinnatifida	Verbenaceae
Experiment 4 (SRER, August 9–20, 2010)
Common Name	Latin Name	Family
Parry's Agave	Agave parryi	Agavaceae
Sonoran Globe Amaranth	Gomphrena sonorae	Amaranthaceae
Sotol	Dasylirion wheeleri	Asparagaceae
Desert Broom	Baccharis sarothroides	Asteraceae
Little Lemonhead	Coreocarpus arizonicus	Asteraceae
Spreading Fleabane	Erigeron divergens	Asteraceae
Arizona Sunflower Weed	Tithonia thurberi	Asteraceae
Slimleaf Plains Mustard	Schoenocrambe linearifolia	Brassicaceae
Fishhook Barrel Cactus	Ferocactus wislizeni	Cactaceae
Drymaria	Drymaria spp	Caryophyllaceae
Whitemouth Dayflower	Commelina erecta	Commelinaceae
Arizona Blue Eyes	Evolvulus arizonicus	Convolvulaceae
Crestrib Morning Glory	Ipomoea costellata	Convolvulaceae
Scarlet Morning Glory	Ipomoea cristulata	Convolvulaceae
Blue Morning Glory	Ipomoea spp.	Convolvulaceae
Fairy Duster	Calliandra eriophylla	Fabaceae
Partridge Pea	Chamaecrista nictitans	Fabaceae
Kidneywood	Eysenhardtia orthocarpa	Fabaceae
Sonoran Indigo	Indigofera sphaerocarpa	Fabaceae
Velvetpod Mimosa	Mimosa dysocarpa	Fabaceae
Wild Bean	Phaseolus spp.	Fabaceae
Velvet Mesquite	Prosopis velutina	Fabaceae
Trailing Ratany	Krameria lanceolata	Krameriaceae
Lanceleaf Sage	Salvia reflexa	Lamiaceae
Arizona Blue Curls	Trichostema arizonicum	Lamiaceae
Allium	Allium spp.	Liliaceae
Desert Rose Mallow	Hibiscus coulteri	Malvaceae
Hogweed	Boerhavia erecta	Nyctaginaceae
Climbing Wartclub	Boerhavia scandens	Nyctaginaceae
Four O'Clock	Mirabilis coccinea	Nyctaginaceae
Alpine Woodsorrel	Oxalis alpina	Oxalidaceae
Prickly Poppy	Argemone pleiacantha	Papaveraceae
Piptochaetium	Piptochaetium spp.	Poaceae
Velvetseed Milkwort	Polygala obscura	Polygalaceae
Orange Fameflower	Phemeranthus aurantiacus	Portulacaceae
Purslane	Portulaca umbraticola	Portulacaceae
Firecracker Bush	Bouvardia ternifolia	Rubiaceae
Snapdragon Vine	Maurandella antirrhiniflora	Scrophulariaceae
Silverleaf Nightshade	Solanum elaeagnifolium	Solanaceae
White Nightshade	Solanum spp.	Solanaceae
Tiny Cream Bell	Unknown	Unknown
Oreganillo	Aloysia wrightii	Verbenaceae
California Caltrop	Kallstroemia californica	Zygophyllaceae
Experiment 5 (UADS, October 9–20, 2010)
Common Name	Latin Name	Family
Thurber's Desert Honeysuckle	Anisacanthus thurberi	Acanthaceae
Arizona Wrightwort	Carlowrightia arizonica	Acanthaceae
Longflower Tube Tongue	Justicia longii	Acanthaceae
Burroweed	Isocoma tenuisecta	Asteraceae
Mariola	Parthenium incanum	Asteraceae
Dwarf Morning Glory	Evolvulus alsinoides	Convolvulaceae
Rattlesnake Weed	Chamaesyce albomarginata	Euphorbiaceae
Chiricahua Mountain Sandmat	Chamaesyce florida	Euphorbiaceae
Whitethorn Acacia	Acacia constricta	Fabaceae
Fairy Duster	Calliandra eriophylla	Fabaceae
Desert Senna	Senna covesii	Fabaceae
White Ratany	Krameria grayi	Krameriaceae
Janusia	Janusia gracilis	Malpighiaceae
Pelotazo	Abutilon incanum	Malvaceae
Yellow Indian Mallow	Abutilon malacum	Malvaceae
Desert Five Spot	Eremalche rotundifolia	Malvaceae
Desert Rose Mallow	Hibiscus coulteri	Malvaceae
Globe Mallow	Sphaeralcea ambigua	Malvaceae
Caliche Globe Mallow	Sphaeralcea laxa	Malvaceae
Rough Menodora	Menodora scabra	Oleaceae
Wolfberry	Lycium berlandieri	Solanaceae
Oreganillo	Aloysia wrightii	Verbenaceae
