# Supplementary material for: Dance Communication Affects Consistency, but Not Breadth, of Resource Use in Pollen-Foraging Honey Bees
Source: PLoS One. 2014 Oct 1;9(10):e107527. doi: 10.1371/journal.pone.0107527 (PMC4182680; doi:10.1371/journal.pone.0107527)
Supplement: Data S2 — Plant taxa identified in pollen samples collected during each of the five experiments. In this table of all pollen types observed (rows) and all five experiments (columns), an “X” indicates the presence of a particular pollen type in at least one sample from a particular experiment. Blank indicates that no samples from that experiment contained that pollen type. Note that the taxonomic level for pollen types may be species, genus, or even family, depending on how similar pollen grains in that group are. (XLSX) [file pone.0107527.s002.xlsx]

## Sheet: Pollen Types
Pollen ID	Exp 1	Exp 2	Exp 3	Exp 4	Exp 5
Acacia		X	X
Agave			X	X
Aloysia			X	X
Ambrosia	X	X
Argemone		X	X		X
Brassicaceae				X
Cirsium	X		X		X
Cephalanthus	X	X	X	X
Parkinsonia	X	X	X	X
Carnegiea	X	X	X	X	X
Chenopodiaceae				X
Cylindropuntia	X
Datura	X
Eriogonum		X	X	X
Fabaceae	X	X	X	X
Impatiens		X
Janusia			X		X
Juniperus					X
Krameria			X	X	X
Lagerstroemia		X		X
Lamiaceae	X		X
Larrea	X		X		X
Cichorieae				X
Lycium				X	X
Mimosa	X		X	X	X
Morus					X
Nolina			X
Asteraceae	X	X		X	X
Penstemon				X
Phacelia	X	X	X	X
Phaseolus				X
Opuntia	X		X		X
Poaceae		X		X	X
Polygonum			X
Populus			X
Portulaca					X
Prosopis	X	X	X	X
Quercus	X	X		X	X
Ranunculus	X	X		X
Rosa		X	X	X	X
Sphaeralcea				X	X
Trixis	X	X	X		X
Ulmus					X
Yucca		X	X	X
